# Supplementary material for: The Protective Role of Microglial PPARα in Diabetic Retinal Neurodegeneration and Neurovascular Dysfunction
Source: Cells. 2022 Dec 1;11(23):3869. doi: 10.3390/cells11233869 (PMC9739170; doi:10.3390/cells11233869)
Supplement: Supplementary file 1 [file cells-11-03869-s001.zip]

Archive with 1 entries (1 files):
- cells-2006060-supplementary.pdf
